# Supplementary material for: Characterization of T-cell receptor loci and expressed repertoire reveals a capacity for robust T-cell response in Atlantic cod (Gadus morhua)
Source: Sci Rep. 2026 Mar 22;16:14483. doi: 10.1038/s41598-026-45018-x (PMC13149839; doi:10.1038/s41598-026-45018-x)
Supplement: Supplementary file 1 — Supplementary Material 1 [file 41598_2026_45018_MOESM1_ESM.xlsx]

## Sheet: TRAD
		Variable																					Diversity															Joining											Constant
chromosome	OFFSET	IMGT ID	V subgroup	Functionality	orientation	start	end	(nt)	start	end	(nt)	start	end	(nt)	start	end	(nt)	7mer	spacer sequence	spacer (nt)	9mer	notes	IMGT ID	Functionality	orientation	5' 9mer	5' spacer sequence	5' spacer (nt)	5' 7mer	start	end	length	sequence	3' 7mer	3' spacer sequence	3' spacer (nt)	3' 9mer	IMGT ID	Functionality	orientation	9mer	spacer sequence	spacer (nt)	7mer	start	end	length	sequence	IMGT ID
						5' UTR			Exon 1			Intron			Exon 2
8	16214000	TRAV1-1*01	TRAV1	(functional)	forward	133557	133856	300	133857	133899	43	133900	134157	258	134158	134461	304	cacagtg	acaggaaacacagactccCTGT	22	ACAAAAACA
8	16214000	TRAV2-1*01	TRAV2	(functional)	forward	134605	134904	300	134905	134947	43	134948	135087	140	135088	135361	274	cacagtg	acaggaaacacagactccctgt	22	acaaaaacc
8	16214000	TRAV3-1*01	TRAV3	(functional)	forward	136910	137210	301	137211	137249	39	137250	137386	137	137387	137643	257	cacagtg	acaggaaacacagactccCTGT	22	AGAAAAACC	Due to short 5' end, the repseqio structure doesn't exactly reflect the FR1 beginning
8	16214000	TRAV1-2*01	TRAV1	(functional)	forward	138277	138576	300	138577	138622	46	138623	138711	89	138712	139012	301	cacagtg	acaggaaacacagactccATGT	22	ACAAAAACC
8	16214000	TRAV2-2*01	TRAV2	(functional)	forward	143342	143642	301	143643	143685	43	143686	143830	145	143831	144101	271	cacagtg	acaggaaacacagactccctgt	22	acaaaaacc
8	16214000	TRAV2-3*01	TRAV2	(functional)	forward	145997	146297	301	146298	146340	43	146341	146468	128	146469	146739	271	cacggtg	acaggaaacacagactccCAGT	22	acaaaaacc
8	16214000	TRAV3-2*01	TRAV3	(functional)	forward	146782	146928	147	146929	146983	55	146984	147081	98	147082	147355	274	cacagtg	acaggaaacacagactccctgt	22	acaaaaacc	Either small deletion in exon 1 or non-functional due to stop codons. Due to short 5' end, the repseqio structure doesn't exactly reflect the FR1 beginning
8	16214000	TRAV1-3*01	TRAV1	(functional)	forward	147556	147856	301	147857	147899	43	147900	148154	255	148155	148452	298	cacagtg	acaggaaacacagactccctgt	22	acaaaaacc
8	16214000	TRAV4-1*01	TRAV4	(functional)	forward	149263	149563	301	149564	149600	37	149601	149725	125	149726	150017	292	cacagtg	acaggaaacacagactccctgt	22	acaaaaacc
8	16214000	TRAV1-4*01	TRAV1	(functional)	forward	150202	150502	301	150503	150545	43	150546	150821	276	150822	151125	304	CAGagtg	acaggaaacacagactccctgt	22	acaaaaacc
8	16214000	TRAV1-5*01	TRAV1	(functional)	forward	154751	155247	497	155248	155290	43	155291	155586	296	155587	155848	262	cacagtg	ACTGGAAACACAGActccctgt	22	acaaaaacc
8	16214000	TRAV5/D1-1*01	TRAV5/D1	(functional)	forward	155969	156268	300	156269	156311	43	156312	156467	156	156468	156766	299	cacagtg	ATATAAAGTGTGGAGGAGCCTTT	23	ACATAAACC
8	16214000	TRAV3-3*01	TRAV3	(functional)	forward	157788	158087	300	158088	158118	31	158119	158221	103	158222	158534	313	cacagtg	acaggaaacacacactccctgt	22	acaaaaacc
8	16214000	TRAV5/D1-2*01	TRAV5/D1	(functional)	forward	158901	159200	300	159201	159243	43	159244	159397	154	159398	159698	301	cacagtg	ATATAAAGTGTGGAGGAGCCTTT	23	ACATAAACC
8	16214000	TRAV5/D1-3*01	TRAV5/D1	(functional)	forward	163913	164212	300	164213	164255	43	164256	164441	186	164442	164739	298	cacagtg	ATATAAAGTGTGGAGGAGCCTTT	23	ACATAAACC
8	16214000	TRAV2-4*01	TRAV2	(functional)	forward	165131	165430	300	165431	165473	43	165474	165618	145	165619	165892	274	cacagtg	acaggaaacacagactccctgt	22	acaaaaacc
8	16214000	TRAV1-6*01	TRAV1	(functional)	forward	166040	166341	302	166341	166383	43	166384	166638	255	166639	166933	295	cacagtg	acaggaaacacagactccctgt	22	acaaaaacc
8	16214000	TRAV5/D1-4*01	TRAV5/D1	(functional)	forward	167077	167376	300	167377	167419	43	167420	167588	169	167589	167881	293	cacagtg	ATATAAAGTGTGGAGGAGCCTTT	23	ACATAAACC
8	16214000	TRAV1-7*01	TRAV1	(functional)	forward	171462	171761	300	171762	171804	43	171805	172063	259	172064	172364	301	cacagtg	ACCGGAAACACAGActccctgt	22	acaaaaacc
8	16214000	TRAV4-2*01	TRAV4	(functional)	forward	175344	175644	301	175645	175681	37	175682	175806	125	175807	176098	292	cacagtg	acaggaaacccagactccctgt	22	acaaaaacc
8	16214000	TRAV2-5*01	TRAV2	(functional)	forward	178517	178816	300	178817	178859	43	178860	179004	145	179005	179278	274	cacagtg	acaggaaacacagactccATGT	22	ACAAAAACC
8	16214000	TRAV2-6*01	TRAV2	(functional)	forward	180100	180399	300	180400	180442	43	180443	180587	145	180588	180855	268	cacagtg	acaggaaacacagactccCTGT	22	ACAAAAAGC
8	16214000	TRAV3-4*01	TRAV3	(functional)	forward	180894	181042	149	181043	181116	74	181117	181222	106	181223	181474	252	cacagtg	ACAGGAAACATAGGCTCgctgt	22	acaaaaacc	Due to short 5' end, the repseqio structure doesn't exactly reflect the FR1 beginning
8	16214000	TRAV5/D1-5*01	TRAV5/D1	(functional)	forward	181665	181965	301	181966	182008	43	182009	182147	139	182148	182445	298	cacagtg	ATATAAAGTGTGGAGGAGCCTTT	23	ACATAAACC
8	16214000	TRAV3-5*01	TRAV3	(functional)	forward	182840	183139	300	183140	183182	43	183183	183285	103	183286	183598	313	cacagtg	acaggaaacacacactccctgt	22	acaaaaacc
8	16214000	TRAV1-8*01	TRAV1	(functional)	forward	183796	184095	300	184096	184138	43	184139	184393	255	184394	184688	295	cacagtg	acaggaaacagactccctgt	20	acaaaaacc
8	16214000	TRAV4-3*01	TRAV4	(functional)	forward	188419	188718	300	188719	188755	37	188756	188880	125	188881	189169	289	cacagtg	acaggaaacacagactccctgt	22	acaaaaacc
8	16214000	TRAV1-9*01	TRAV1	pseudogene	forward	189335	189634	300	189635	189677	43	189678	189950	273	189951	190235	285	ACTagtg	acaggaaacacagactccATGT	22	ACAAAAACC	no CDR3
8	16214000	TRAV2-7*01	TRAV2	(functional)	forward	191035	191334	300	191335	191377	43	191378	191522	145	191523	191796	274	cacagtg	acaggaaacacagactccctgt	22	acaaaaacc
8	16214000	TRAV2-8*01	TRAV2	(functional)	forward	195314	195614	301	195615	195657	43	195658	195797	140	195798	196068	271	cacagtg	acaggaaacacagactccctgt	22	acaaaaacc
8	16214000	TRAV5/D1-6*01	TRAV5/D1	(functional)	forward	196197	196496	300	196497	196539	43	196540	196691	152	196692	196894	203	cacagtg	ATATAAAGTGTGGAGGAGCCTTT	23	ACATAAACC
8	16214000	TRAV4-4*01	TRAV4	(functional)	forward	199263	199562	300	199563	199599	37	199600	199724	125	199725	200016	292	cacagtg	acaggaaacacagactccctgt	22	acaaaaacc
8	16214000	TRAV2-9*01	TRAV2	(functional)	forward	210225	210524	300	210525	210567	43	210568	210707	140	210708	210978	271	cacagtg	acaggaaacacacactccctgt	22	acaaaaacc
8	16214000	TRAV3-6*01	TRAV3	(functional)	forward	215439	215601	163	215602	215644	43	215645	215734	90	215735	216044	310	cacagtg	ACAGGAAACATAGACtcgctgt	22	acaaaaacc
8	16214000	TRAV1-10*01	TRAV1	(functional)	forward	216083	216358	276	216359	216424	66	216425	216496	72	216497	216798	302	cacagtg	ACCGGAAACGGActccctgt	20	acaaaaacc
8	16214000	TRAV4-5*01	TRAV4	(functional)	forward	217766	218066	301	218067	218103	37	218104	218228	125	218229	218520	292	cacagtg	ACAGGAAACACTGAACCgctgt	22	acaaaaacc
8	16214000	TRAV4-6*01	TRAV4	(functional)	forward	226161	226461	301	226462	226498	37	226499	226623	125	226624	226912	289	cacagtg	acaggaaacacagactccctgt	22	acaaaaacc
8	16214000	TRAV2-10*01	TRAV2	(functional)	forward	228988	229287	300	229288	229330	43	229331	229475	145	229476	229749	274	cacagtg	acaggaaacacagactccctgt	22	acaaaaacc
8	16214000	TRAV3-7*01	TRAV3	(functional)	forward	229794	229936	143	229937	229970	34	229971	230094	124	230095	230368	274	cacagtg	acaggaaacacagactccctgt	22	acaaaaacc	Due to short 5' end, the repseqio structure doesn't exactly reflect the FR1 beginning
8	16214000	TRAV2-11*01	TRAV2	(functional)	forward	239773	240073	301	240074	240116	43	240117	240255	139	240256	240526	271	cacagtg	acaggaaacacacactccctgt	22	acaaaaacc
8	16214000	TRAV4-7*01	TRAV4	(functional)	forward	245561	245860	300	245861	245897	37	245898	246022	125	246023	246314	292	cacagtg	ACAGGAAACACTGAACCgctgt	22	acaaaaacc
8	16214000	TRAV1-11*01	TRAV1	(functional)	forward	246669	246939	271	246940	246984	45	246985	247087	103	247088	247389	302	cacagtg	acaggaaacacggactccctgt	22	acaaaaacc
8	16214000	TRAV5/D1-7*01	TRAV5/D1	(functional)	forward	247516	247816	301	247817	247859	43	247860	248021	162	248022	248310	289	cacagtg	ATATAAAGTGTGGAGGAGCCTTT	23	ACATAAACC
8	16214000	TRAV1-12*01	TRAV1	(functional)	forward	252502	252802	301	252803	252845	43	252846	253104	259	253105	253408	304	cacagtg	acaggaaacacagactccctgt	22	acaaaaacc
8	16214000	TRAV4-8*01	TRAV4	(functional)	forward	262477	262777	301	262778	262814	37	262815	262939	125	262940	263231	292	cacagtg	acaggaaacatagactccctgt	22	acaaaaacc
8	16214000	TRAV3-8*01	TRAV3	(functional)	forward	270277	270442	166	270443	270482	40	270483	270572	90	270573	270882	310	cacagtg	ACAGGAAACATAGACtcgctgt	22	acaaaaacc	Due to short 5' end, the repseqio structure doesn't exactly reflect the FR1 beginning
8	16214000	TRAV1-13*01	TRAV1	(functional)	forward	270922	271196	275	271197	271242	46	271243	271332	90	271333	271636	304	cacagtg	acaggaaacacagactccCTGT	22	ACAAACACC
8	16214000	TRAV4-9*01	TRAV4	(functional)	forward	272580	272880	301	272881	272917	37	272918	273042	125	273043	273334	292	cacagtg	ACAGGAAACACTGAACCgctgt	22	acaaaaacc
8	16214000	TRAV1-14*01	TRAV1	(functional)	forward	273514	273814	301	273815	273857	43	273858	274117	260	274118	274421	304	cacagtg	ACAGGAAACGGACTCCCTGTGT	22	AACGGGTAT
8	16214000	TRAV5/D1-8*01	TRAV5/D1	(functional)	forward	283313	283612	300	283613	283655	43	283656	283812	157	283813	284111	299	cacagtg	ATATAAAGTGTGGAGGAGCCTTT	23	ACATAAACC
8	16214000	TRAV4-10*01	TRAV4	(functional)	forward	285152	285451	300	285452	285485	34	285486	285625	140	285626	285914	289	cacagtg	AAAGGAAACAACTCCCTCT	19	ACAAACATC
8	16214000	TRAV5/D1-9*01	TRAV5/D1	(functional)	forward	286094	286394	301	286395	286437	43	286438	286603	166	286604	286895	292	cacagtg	ATATAAAGTGTGGAGGAGCCTTT	23	ACATAAACC																												TRAC1*01
8	16214000																																																TRAC1*01
8	16214000																																																TRAC1*01
8	16214000																																																TRAC1*01
8	16214000																																					TRAJ1*01	(functional)	reverse	AGTTTTTGA	ACCAGTTTGAAG	12	CACAGTG	298640	298699	60	TGAATGACGGAGGTCAGAAGTTGATCTTTGGAAGAGGAACAAAACTCCTAATAGAGTCAA
8	16214000																																					TRAJ2*01	(functional)	reverse	GGTTATTGA	ACCAGTTCCAAG	12	CACAGTG	299911	299970	60	TGAATGATGGAACACGCAAACAGATTTTTGGAAGAGGAACAAAACTCTTAATAGAGTCCA
8	16214000																																					TRAJ3*01	(functional)	reverse	AGATTTTGG	TCTGTAGCTTAA	12	CACTGTG	300612	300674	63	TGAGTAATGCAGCAGGCAGTAGGGTCATTTTTGGAGCAGCAACTAAATTAGTAATTGAAACCA
8	16214000																																					TRAJ4*01	(functional)	reverse	GGTATTTGT	AACATGCTATAT	12	TAGTGTG	301272	301331	60	TGACTGGCTCAAATAACAAACTCATCTTTGGGACTGGGGCAAACCTCATTGTCCATTCAC
8	16214000																																					TRAJ5*01	(functional)	reverse	TATTCTTGT	TCAGAGAATATT	12	CACTGTG	302060	302125	66	TGTCTACTTCAGGAGGTAACTGGAAAGTTATCTTTGGAAAAGGCACCAAACTAGTTGTTGAGACCA
8	16214000																																					TRAJ6*01	(functional)	reverse	AGTAAATGT	CATGTATTGAAC	12	CACTGTG	302685	302747	63	GGACTGATAGTGGCTCAAGGAAGCTCCTCTTTGGGAATGGTATAATACTCACCATCACATTAG
8	16214000																																					TRAJ7*01	(functional)	reverse	TGTTTTAAG	TTGGGTGGGAAC	12	CACTGTG	302966	303028	63	TGACTACTGGGTCAGGCTGGAAGATTTACTTCGCATCAGGGACCAAACTAGTTGTTGAGACCA
8	16214000																																					TRAJ8*01	(functional)	reverse	GGTTTTTGT	TAGGCAGGGTCT	12	AGATGTG	303751	303810	60	TGAGTACAGATGGCAGAAAAATCTTCTTTGGTGCTGGAATAAGCCTGACAGTTAACCAAC
8	16214000																																					TRAJ9*01	(functional)	reverse	AGTAATTGT	CATGGTACTAAA	12	CACTGTG	304501	304557	57	TGACATATGGGAATGTGTTCATATTTGGAAAAGGAACCACGCTAATAATTGAATCAA
8	16214000																																					TRAJ10*01	(functional)	reverse	GCTTTTTGC	TATGGCAAGTAT	12	CGTTGTG	304859	304921	63	TGAATACTGGAGGGGGATATAAACTCATCTTTGGAGAAGGCACCCATCTATTTGTTAATTCTA
8	16214000																																					TRAJ11*01	(functional)	reverse	CGTTTTTCT	CAGTTGTCCTCT	12	CATTGTG	305217	305273	57	TGCATTCTGGAACTGAGATTGTGTTTGGAAGTGGAACATCCTTGACCGTAGAATCAC
8	16214000																																					TRAJ12*01	(functional)	reverse	AGTTTGTGT	CATGGGTGTTAA	12	CCCTGTG	305815	305877	63	TGAATCAAAGAACAACACAGAAGATGTTATTCGGTGCTGGGACAAATCTCTTTGTGAAATCAA
8	16214000																																					TRAJ13*01	(functional)	reverse	GGTTTGTGT	ATGCTTGTTTGA	12	CACTGTG	306101	306160	60	TGAATACCGGACTAGAGAAAATTATCTTCGGGTTGGGTACAAGGCTAACCGTAGTCTCCG
8	16214000																																					TRAJ14*01	(functional)	reverse	AGTTTGTGG	CATGCATGTTCA	12	CACTGTG	306794	306853	60	TGAATCAAGGAGAACAGAAGATATTATTCGGTGCTGGAACAAATCTCTTGGTCAAATCAA
8	16214000																																					TRAJ15*01	(functional)	reverse	TTAGTTTTG	GTAGTGTCCTTT	12	CATTGTG	307098	307157	60	TGCATTCTGGAGCACAAAGGAATGTGTTTGGAAGTGGAACCACCTTGACCGTAGAACTGC
8	16214000																																					TRAJ16*01	(functional)	reverse	GTTTTGTGT	ATCCAGGTTTAG	12	CACTGTG	307423	307482	60	TGAATACCGGGCAAGGCAGACTTATTTTCGGGAGTGGTACAAGGCTAACCGTAGTCTCTG
8	16214000																																					TRAJ17*01	(functional)	reverse	AGTTTGTGG	CATGCATGTTCA	12	CACTGTG	308146	308205	60	TGAATCAAGGAGGACAGAAGATATTATTCGGTATTGGAATAAATCTCCTAGTCAAATCAA
8	16214000																																					TRAJ18*01	(functional)	reverse	AGTTTTTGT	CATGCATTGCCA	12	CACTGTG	308856	308912	57	TGAATCAAGGACAGAAGATACTATTCGGTGCTGGAACAAATCTCTTAGTGAAATCAA
8	16214000																																					TRAJ19*01	(functional)	reverse	AGTTTGTGT	CATGCGTGTTCA	12	CACTGTG	309520	309582	63	TGAatcaaggaggaggacagaagaTGATATTCGGTGCTGGAACAAATCTCTTAGTTGAATCAA
8	16214000																																					TRAJ20*01	(functional)	reverse	AGTTTGTGT	CATGAGTGTTCA	12	CACTGTG	309880	309942	63	TGAATCAAGGAGCAACACAGAAGATATTATTCGGTGCTGGATCAAAACTGTTAGTACAATCAA
8	16214000																																					TRAJ21*01	(functional)	reverse	AGTTATTGA	TATGGTATTAAC	12	CACTGTG	310282	310339	58	TGTCTGCGAACAAGATCTATTTCGGCCAAGGGACTAAGCTGACTGTTTCTAGCAGTAA
8	16214000																																																TRDC1*01
8	16214000																																																TRDC1*01
8	16214000																																																TRDC1*01
8	16214000																																																TRDC1*01
8	16214000																																					TRDJ1*01	(functional)	reverse	GGTTTTTGT	ATGGGGCTGTAG	12	CACAGTG	315254	315298	45	ATCGGCTTTTCGGTAATGCCATCACTCTCGACGTTAAATTTGGAG
8	16214000																						TRDD1*01	(functional)	reverse	ACAAAAACC	ATTCAACACCCGCACACACCTTA	23	CACAATG	315692	315700	9	TGGGGGGCC	AGTTTTTGT	GCTGGGATGTTT	12	CACTGTG
[truncated: 7 more columns]

## Sheet: TR(AD)V_amino acid
TR(A/D)V genes	Leader																																					FR1
TRAV1-1*01	M	E	T	W	L	W	I	-	I	I	A	A	L	L	-	-	-	-	-	-	-	-	-	-	-	-	-	-	-	S	E	-	-	-	C	K	A	E	D	G	V	I	Q	H	R	E	D	-	V
TRAV2-1*01	-	-	M	Q	L	V	M	L	V	V	L	F	V	G	F	-	-	-	-	-	-	-	-	-	-	-	-	-	-	T	G	-	-	-	E	S	H	Q	Q	T	I	H	S	I	Q	D	S	P	V
TRAV3-1*01	-	-	-	M	G	F	E	M	M	A	V	F	F	L	-	-	-	-	-	-	-	-	-	-	-	-	-	-	-	-	-	-	-	-	-	-	-	-	-	L	L	-	-	-	-	-	-	-	-
TRAV1-2*01	M	E	H	W	L	T	I	N	L	V	L	T	L	W	-	-	-	-	-	-	-	-	-	-	-	-	-	-	-	L	E	-	-	-	C	K	G	E	D	G	V	T	Q	T	M	G	D	-	F
TRAV2-2*01	-	-	M	Q	L	F	M	L	V	V	L	F	T	R	V	F	N	T	V	V	I	T	D	L	S	F	I	T	C	A	G	-	-	-	D	S	Y	Q	Q	T	I	H	S	M	Q	D	R	-	V
TRAV2-3*01	-	-	M	Q	L	F	M	L	V	V	L	F	T	G	F	-	-	-	-	-	-	-	-	-	-	-	-	-	-	T	G	-	-	-	E	S	H	Q	Q	T	I	N	S	T	Q	D	G	-	V
TRAV3-2*01	-	-	-	M	V	F	E	I	M	S	V	L	F	L	-	-	-	-	-	-	-	-	-	-	-	-	-	-	-	-	-	-	-	-	-	-	-	-	-	L	L	T	P	V	E	Q	R	-	E
TRAV1-3*01	M	E	T	C	L	W	I	-	I	I	A	A	L	L	-	-	-	-	-	-	-	-	-	-	-	-	-	-	-	S	E	-	-	-	C	K	G	E	D	S	V	N	Q	I	S	E	E	-	V
TRAV4-1*01	-	-	-	M	L	F	A	L	V	I	C	C	I	L	-	-	-	-	-	-	-	-	-	-	-	-	-	-	-	C	G	-	-	-	P	S	V	E	D	S	I	S	Q	Q	K	D	V	-	Q
TRAV1-4*01	M	E	T	W	L	W	I	-	I	M	A	A	L	L	-	-	-	-	-	-	-	-	-	-	-	-	-	-	-	S	E	-	-	-	C	K	G	G	D	R	V	I	Q	P	R	E	D	-	V
TRAV1-5*01	M	E	T	W	L	W	I	-	I	I	A	A	L	L	-	-	-	-	-	-	-	-	-	-	-	-	-	-	-	S	G	-	-	-	C	-	-	-	-	-	-	-	-	-	-	-	-	-	-
TRAV5/D1-1*01	M	E	T	W	L	W	I	-	I	S	A	A	L	L	-	-	-	-	-	-	-	-	-	-	-	-	-	-	-	S	G	-	-	-	L	I	A	G	V	S	I	S	P	D	E	P	K	-	V
TRAV3-3*01	-	-	-	-	-	-	M	L	V	V	L	F	T	G	-	-	-	-	-	-	-	-	-	-	-	-	-	-	-	F	T	-	-	-	G	V	Y	S	V	V	L	P	P	D	K	K	E	-	L
TRAV5/D1-2*01	M	G	T	C	L	W	I	-	I	I	A	A	L	L	-	-	-	-	-	-	-	-	-	-	-	-	-	-	-	S	G	-	-	-	L	I	A	G	D	S	I	S	P	H	N	Q	E	-	V
TRAV5/D1-3*01	M	E	T	W	Q	C	I	I	M	A	A	F	L	-	-	-	-	-	-	-	-	-	-	-	-	-	-	-	-	S	G	-	-	-	L	I	A	G	D	S	I	S	P	D	K	Q	K	-	V
TRAV2-4*01	-	-	M	Q	L	F	M	L	V	V	L	F	T	G	F	-	-	-	-	-	-	-	-	-	-	-	-	-	-	I	G	-	-	-	Y	S	Y	Q	Q	T	I	H	S	I	Q	D	S	P	V
TRAV1-6*01	M	E	T	W	L	W	I	-	I	I	A	A	L	L	-	-	-	-	-	-	-	-	-	-	-	-	-	-	-	S	E	-	-	-	C	K	G	E	D	S	V	N	Q	I	S	-	E	-	V
TRAV5/D1-4*01	M	E	T	W	L	W	I	I	I	A	A	L	L	S	-	-	-	-	-	-	-	-	-	-	-	-	-	-	-	A	G	-	-	-	-	-	-	-	D	S	I	S	P	D	G	V	Q	K	V
TRAV1-7*01	M	E	T	W	L	W	I	-	I	I	A	S	L	L	-	-	-	-	-	-	-	-	-	-	-	-	-	-	-	S	E	-	-	-	C	N	G	E	D	R	V	N	Q	T	G	E	Y	-	V
TRAV4-2*01	-	-	-	M	L	F	A	L	V	I	C	F	I	L	-	-	-	-	-	-	-	-	-	-	-	-	-	-	-	C	G	-	-	-	P	S	V	E	D	S	I	S	Q	Q	K	D	V	-	Q
TRAV2-5*01	-	-	M	Q	I	F	M	L	V	V	L	F	T	G	F	-	-	-	-	-	-	-	-	-	-	-	-	-	-	T	G	-	-	-	D	S	Y	Q	Q	S	I	H	S	I	Q	D	S	P	V
TRAV2-6*01	-	-	M	Q	L	F	M	L	V	V	L	F	T	G	F	-	-	-	-	-	-	-	-	-	-	-	-	-	-	T	G	-	-	-	-	-	Y	Q	Q	T	I	H	S	I	Q	D	S	P	V
TRAV3-4*01	-	-	-	M	V	F	E	I	M	S	V	L	F	S	-	-	-	-	-	-	-	-	-	-	-	-	-	-	-	-	-	-	-	-	-	-	-	-	-	S	H	S	P	P	E	-	-	-	I
TRAV5/D1-5*01	M	E	T	W	L	L	I	-	I	I	A	A	L	P	-	-	-	-	-	-	-	-	-	-	-	-	-	-	-	S	G	-	-	-	L	I	A	G	D	S	I	S	P	D	E	P	K	-	V
TRAV3-5*01	-	-	M	Q	L	F	M	L	V	V	L	F	T	G	F	-	-	-	-	-	-	-	-	-	-	-	-	-	-	T	G	-	-	-	-	V	Y	S	V	V	L	P	P	D	K	K	E	-	L
TRAV1-8*01	M	E	T	W	L	W	I	-	I	I	A	A	L	L	-	-	-	-	-	-	-	-	-	-	-	-	-	-	-	S	E	-	-	-	C	K	G	E	D	R	V	N	Q	I	S	-	E	-	V
TRAV4-3*01	-	-	-	M	L	F	A	L	V	I	C	F	I	L	-	-	-	-	-	-	-	-	-	-	-	-	-	-	-	C	G	-	-	-	P	S	V	E	D	S	I	S	Q	Q	K	D	V	-	Q
TRAV1-9*01	M	E	T	W	L	W	I	-	I	M	A	A	L	L	-	-	-	-	-	-	-	-	-	-	-	-	-	-	-	S	E	-	-	-	C	K	G	E	D	R	V	T	Q	P	R	E	D	-	V
TRAV2-7*01	-	-	M	Q	I	F	M	L	V	V	L	F	T	G	F	-	-	-	-	-	-	-	-	-	-	-	-	-	-	T	G	-	-	-	D	S	Y	Q	Q	T	I	H	S	I	Q	D	S	P	V
TRAV2-8*01	-	-	M	Q	L	F	M	S	L	V	L	F	T	G	F	-	-	-	-	-	-	-	-	-	-	-	-	-	-	A	G	-	-	-	K	S	H	Q	Q	T	I	H	S	M	Q	N	R	-	V
TRAV5/D1-6*01	M	E	T	W	L	L	I	I	I	A	A	L	-	-	-	-	-	-	-	-	-	-	-	-	-	-	-	-	-	-	-	-	-	-	P	S	A	G	D	S	I	A	P	A	N	P	E	-	V
TRAV4-4*01	-	-	-	M	L	F	A	L	V	I	C	F	I	L	-	-	-	-	-	-	-	-	-	-	-	-	-	-	-	C	D	-	-	-	-	-	-	-	-	S	I	S	Q	Q	K	D	V	-	Q
TRAV2-9*01	-	-	M	Q	L	F	M	S	L	V	L	F	T	G	F	-	-	-	-	-	-	-	-	-	-	-	-	-	-	A	G	-	-	-	K	S	H	Q	Q	T	I	H	S	M	Q	N	R	-	V
TRAV3-6*01	M	M	S	V	L	F	L	L	V	V	C	M	I	A	-	-	-	-	-	-	-	-	-	-	-	-	-	-	-	-	-	-	-	-	G	V	Y	S	V	D	L	T	L	V	K	Q	K	-	E
TRAV1-10*01	M	E	H	W	L	S	N	I	L	V	F	T	L	W	L	G	N	S	F	K	-	-	-	-	-	-	-	-	-	T	S	-	-	-	Y	E	G	E	E	R	V	I	L	T	G	E	V	-	V
TRAV4-5*01	-	-	-	M	L	F	A	L	V	I	C	C	I	L	-	-	-	-	-	-	-	-	-	-	-	-	-	-	-	C	G	-	-	-	P	S	V	E	D	S	I	S	P	Q	K	D	V	-	Q
TRAV4-6*01	-	-	-	M	L	F	A	L	V	I	C	F	I	L	-	-	-	-	-	-	-	-	-	-	-	-	-	-	-	C	G	-	-	-	P	S	V	E	D	S	I	S	Q	Q	K	D	V	-	Q
TRAV2-10*01	-	-	M	Q	I	F	M	L	V	V	L	F	T	G	F	-	-	-	-	-	-	-	-	-	-	-	-	-	-	T	G	-	-	-	D	S	Y	Q	Q	T	I	H	S	I	Q	D	S	P	V
TRAV3-7*01	-	-	-	M	V	F	E	I	M	S	V	L	F	S	-	-	-	-	-	-	-	-	-	-	-	-	-	-	-	-	-	-	-	-	-	-	-	-	-	-	-	-	-	-	-	-	-	-	K
TRAV2-11*01	-	-	M	Q	L	F	M	S	L	V	L	F	T	G	F	-	-	-	-	-	-	-	-	-	-	-	-	-	-	A	G	-	-	-	K	S	H	Q	Q	I	I	H	S	M	Q	D	R	-	V
TRAV4-7*01	-	-	-	M	L	F	A	L	V	I	C	C	I	L	-	-	-	-	-	-	-	-	-	-	-	-	-	-	-	C	G	-	-	-	P	S	V	E	D	S	I	S	Q	Q	K	D	V	-	Q
TRAV1-11*01	-	-	-	M	V	H	V	-	N	L	S	R	Q	F	-	-	-	-	-	-	-	-	-	-	-	-	-	-	-	C	G	L	I	L	C	K	G	G	D	G	V	T	Q	P	R	E	D	-	V
TRAV5/D1-7*01	M	E	T	W	L	W	I	I	N	A	A	L	L	S	-	-	-	-	-	-	-	-	-	-	-	-	-	-	-	A	G	-	-	-	-	-	-	-	D	S	I	S	P	D	E	Q	K	-	V
TRAV1-12*01	M	E	T	W	L	W	I	-	I	I	A	S	L	L	-	-	-	-	-	-	-	-	-	-	-	-	-	-	-	S	E	-	-	-	C	N	G	E	D	R	V	N	Q	T	G	E	Y	-	V
TRAV4-8*01	-	-	-	M	L	F	A	L	V	I	C	F	I	L	-	-	-	-	-	-	-	-	-	-	-	-	-	-	-	C	G	-	-	-	P	S	V	E	D	S	I	S	Q	P	K	D	V	-	Q
TRAV3-8*01	-	M	S	V	L	F	L	L	V	V	C	M	I	A	-	-	-	-	-	-	-	-	-	-	-	-	-	-	-	-	-	-	-	-	-	-	-	-	-	-	-	-	-	-	-	-	-	-	E
TRAV1-13*01	M	E	H	W	L	S	N	I	L	V	F	T	L	W	-	-	-	-	-	-	-	-	-	-	-	-	-	-	-	L	E	-	-	-	C	E	G	E	E	R	V	I	L	T	G	E	V	-	V
TRAV4-9*01	-	-	-	M	L	F	A	L	V	L	C	C	I	L	-	-	-	-	-	-	-	-	-	-	-	-	-	-	-	C	G	-	-	-	P	S	V	E	D	S	I	S	P	Q	K	D	V	-	Q
TRAV1-14*01	M	E	T	W	L	W	I	-	I	M	A	A	L	L	-	-	-	-	-	-	-	-	-	-	-	-	-	-	-	S	E	-	-	-	G	K	G	E	D	R	V	T	Q	P	R	E	D	-	V
TRAV5/D1-8*01	M	E	T	W	L	W	I	-	I	S	A	A	L	L	-	-	-	-	-	-	-	-	-	-	-	-	-	-	-	S	G	-	-	-	L	I	A	G	D	S	I	S	P	D	G	P	K	-	V
TRAV4-10*01	-	-	-	M	L	F	A	-	L	I	C	C	I	L	-	-	-	-	-	-	-	-	-	-	-	-	-	-	-	C	G	-	-	-	P	S	V	E	D	S	I	S	P	Q	K	D	V	-	Q
TRAV5/D1-9*01	M	G	T	W	P	W	I	I	I	A	A	V	L	S	-	-	-	-	-	-	-	-	-	-	-	-	-	-	-	A	G	-	-	-	-	-	-	-	D	S	I	A	P	A	N	P	E	-	V
[truncated: 91 more columns]

## Sheet: TRG
		Variable																				Joining											Constant
chromosome	OFFSET	IMGT ID	V family	Functionality	orientation	start	end	(nt)	start	end	(nt)	start	end	(nt)	start	end	(nt)	7mer	spacer sequence	spacer (nt)	9mer	IMGT ID	Functionality	orientation	5' 9mer	5' spacer sequence	5' spacer (nt)	5' 7mer	start	end	length	sequence	IMGT ID	orientation	start	end	length	isotype	functinoality
						5' UTR			Exon 1			Intron			Exon 2
8	16214000	TRGV1-1*01	TRGV1	(functional)	forward	733	976	244	997	1039	43	1040	1131	92	1132	1449	318	CACAGTG	AGGCGTTCTCCTTCCTGCCCCT	22	ACAAGAACT
8	16214000																					TRGJ1*01	(functional)	forward	TCATAAACC	AAATATCCTGTA	12	CACAGTG	2031	2073	43	GGCGTCTATATCTTTGGACGCGGCACCACCCTGGTTGTTACCG
8	16214000																																TRGC1*01	forward	2920	3213	294	TRG	(functional)
8	16214000	TRGV1-2*01	TRGV1	(functional)	forward	7515	7813	299	7814	7856	43	7857	7948	92	7949	8269	321	CACAGTG	AGACGTTCCCCTTCCTGCCCGT	22	AAAAAACTC												TRGC1*01	forward	3414	3449	36
8	16214000																																TRGC1*01	forward	4051	4211	161
8	16214000
8	16214000																					TRGJ2*01	(functional)	forward	TCATAAACC	AAATATCCTGTA	12	CACAGTG	8953	8995	43	GATATCCTAACCTTTGGTCGCGGCACCACCCTGGTTGTTACAG
8	16214000																																TRGC2*01	forward	9324	9530	207	TRG	(functional)
8	16214000																																TRGC2*01	forward	9736	9888	153
8	16214000																																TRGC2*01	forward	10462	10622	161
8	16214000	TRGV1-3*01	TRGV1	(functional)	forward	13603	13901	299	13902	13944	43	13945	14036	92	14037	14357	321	CACAGTG	AGACGTTCTCCTTCCTGCCCGT	22	ACAAAAACT
8	16214000																					TRGJ3*01	(functional)	forward	TCATAAACC	AAATATCCTGTA	12	CACAGTG	15048	15084	37	GATATCTTTGGTCGTGGCACCACCCTGGTTGTTACAG
8	16214000																																TRGC3*01	forward	15950	16255	306	TRG	(functional)
8	16214000																																TRGC3*01	forward	16373	16525	153
8	16214000																																TRGC3*01	forward	16961	17121	161
8	16214000	TRGV1-4*01	TRGV1	(functional)	forward	20187	20486	300	20487	20529	43	20530	20621	92	20622	20942	321	CACAGTG	AGACGTTCTCCTTCCTGCCCGT	22	ACAAAAACT
8	16214000																					TRGJ4*01	(functional)	forward	TCATAAACC	AAATATCCTGTA	12	CACAGTG	21634	21676	43	GATATCCTAACCTTTGGTCGCGGCACCACCCTGGTTGTTACAG
8	16214000																																TRGC4*01	forward	22541	22831	291	TRG	(functional)
8	16214000																																TRGC4*01	forward	22990	23142	153
8	16214000																																TRGC4*01	forward	23465	23625	161
8	16214000	TRGV1-5*01	TRGV1	pseudogene	forward	25515	25811	297	25812	25854	43	25855	25946	92	25947	26258	312	gtggggc	cctatcttgcatccggcgcaag	22	tgacttagt
8	16214000																					TRGJ5*01	(functional)	forward	TCATAAACC	AAATATCCTGTA	12	CACAGTG	28822	28864	43	GATATCCTAACCTTTGGTCGTGGCACCACCCTGGTTGTTACAG
8	16214000																																TRGC5*01	forward	29721	30026	306	TRG	(functional)
8	16214000																																TRGC5*01	forward	30145	30297	153
8	16214000																																TRGC5*01	forward	30951	31111	161
8	16214000	TRGV1-6*01	TRGV1	(functional)	forward	34255	34551	297	34552	34594	43	34595	34686	92	34687	35007	321	CACAGTG	AGACGTTCTCCTTCCTGCCCGT	22	ACAAAAACT
8	16214000																					TRGJ6*01	(functional)	forward	TCATAAACC	AAATATCCTGTA	12	CACAGTG	35698	35734	37	GATATCTTTGGTCGCGGCACCACCCTGGTTGTTACAG
8	16214000																																TRGC6*01	forward	36600	36905	306	TRG	(functional)
8	16214000																																TRGC6*01	forward	37023	37175	153
8	16214000																																TRGC6*01	forward	37609	37662	54
8	16214000																					TRGJ7*01	(functional)	reverse	TCATAAACC	AAATATCCTGTA	12	CACAGTG	40780	40822	43	GATATCCCAACTTTTGGTCGTGGCACCACCCTGGTTGTTACAG
8	16214000	TRGV1-7*01	TRGV1	(functional)	reverse	42095	42355	261	42052	42094	43	41960	42051	92	41636	41959	324	CACAGTG	AGACGTTCTCCTTCCTGCCCGT	22	ACAAAAACT

## Sheet: TRGV_amino acid
TRGV genes	Leader																	FR1																												CDR1
TRGV1-1*01	M	L	L	L	S	R	A	A	W	S	S	L	C	L	A	V	V	A	M	A	A	E	L	T	Q	D	Q	V	S	W	T	R	R	E	G	E	N	V	S	F	R	C	T	D	T	D	Q	C	-
TRGV1-2*01	M	L	L	L	S	R	A	A	W	S	S	L	C	L	A	V	V	A	M	A	A	E	L	T	Q	D	Q	V	S	W	T	R	R	E	G	E	N	V	T	F	R	C	T	D	T	D	Q	C	-
TRGV1-3*01	M	L	L	L	S	R	A	A	W	S	S	L	C	L	A	V	V	A	M	A	A	E	L	T	Q	D	Q	V	S	W	T	R	R	E	G	E	N	V	T	F	R	C	T	D	T	D	Q	C	-
TRGV1-4*01	M	L	L	L	T	R	A	A	W	S	S	L	C	L	A	V	V	A	M	A	A	E	L	T	Q	D	Q	V	S	W	T	R	G	E	R	D	A	V	S	F	R	C	T	N	T	D	Q	C	-
TRGV1-5*01	M	L	L	L	S	R	A	A	W	S	S	L	C	L	A	V	V	A	M	A	A	E	L	T	Q	D	Q	V	S	W	T	R	R	E	G	E	N	V	T	F	R	C	T	N	T	D	Q	C	-
TRGV1-6*01	M	L	L	L	S	R	A	A	W	S	S	L	C	L	A	V	V	A	M	A	A	E	L	T	Q	D	Q	V	S	W	T	R	R	E	G	E	N	V	T	F	R	C	T	N	T	D	Q	C	-
TRGV1-7*01	M	L	L	L	T	R	A	A	W	S	S	L	C	L	A	V	V	A	M	A	A	E	L	T	Q	D	Q	V	S	W	T	R	R	E	G	E	A	V	S	F	R	C	T	D	T	D	Q	C	T
[truncated: 73 more columns]

## Sheet: TRB
		Variable																						Diversity															Joining
chromosome	OFFSET	IMGT ID	Translocon	V family	Functionality	orientation	start	end	(nt)	start	end	(nt)	start	end	(nt)	start	end	(nt)	7mer	spacer sequence	spacer (nt)	9mer	Note	IMGT ID	Functionality	orientation	5' 9mer	5' spacer sequence	5' spacer (nt)	5' 7mer	start	end	length	sequence	3' 7mer	3' spacer sequence	3' spacer (nt)	3' 9mer	IMGT ID	Functionality	orientation	9mer	spacer sequence	spacer (nt)	7mer	start	end	length	sequence
							5' UTR			Exon 1			Intron			Exon 2
5	18305000	TRB1V1-1*01	1	TRBV1	(functional)	forward	1770	2070	301	2071	2122	52	2123	2292	170	2293	2600	308	CACAATG	CTGTAAATTAGGGATTCACCGT	22	ACAATAACT
5	18305000	TRB1V2-1*01	1	TRBV2	(functional)	forward	5897	6196	300	6197	6227	31	6228	6381	154	6382	6696	315	CACGTCA	ACATACACCCACCACTATTCTTC	23	ACAAAAACA
5	18305000	TRB1V1-2*01	1	TRBV1	(functional)	forward	9092	9392	301	9393	9444	52	9445	9607	163	9608	9912	305	CACAATG	CAGCGTATTAGGGGTTCACCGT	22	ACAATAACT
5	18305000	TRB1V1-3*01	1	TRBV1	(functional)	forward	11503	11803	301	11804	11855	52	11856	12056	201	12057	12364	308	CACAATG	CAGCGTATTAGGGGTTCACCGT	22	ACAATAACT
5	18305000	TRB1V3-1*01	1	TRBV3	(functional)	forward	13539	13838	300	13839	13890	52	13891	14113	223	14114	14421	308	CACTGTG	ATGAAGAACCAACGTACGCTGGT	23	ACAAAAACC
5	18305000	TRB1V4-1*01	1	TRBV4	(functional)	forward	16470	16769	300	16770	16824	55	16825	17116	292	17117	17421	305	CACAGTG	ATGTGGTTTTGAACCGTGTGCGC	23	ACTAAAACG
5	18305000	TRB1V5-1*01	1	TRBV5	(functional)	forward	17461	17585	125	17586	17634	49	17635	17772	138	17773	18063	291	CACAGTG	ATGTGGTTTGATGTGAGTCGCTC	23	ACTCAAAAC
5	18305000	TRB1V5-2*01	1	TRBV5	(functional)	forward	18744	19043	300	19044	19092	49	19093	19232	140	19233	19523	291	CACAGTG	ATGTGGTTTGATGTGCGTGCTC	22	ACTCAAAAC
5	18305000	TRB1V6-1*01	1	TRBV6	(functional)	forward	19777	20076	300	20077	20125	49	20126	20219	94	20220	20555	336	CACAGTG	ATGTGGTTTGATACAGCTCCCT	22	TGCCAAAAC
5	18305000	TRB1V7-1*01	1	TRBV7	(functional)	forward	21294	21592	299	21593	21635	43	21636	21817	182	21818	22098	281	CACGGCG	ACACGCTTGGGTGCAGCAGACGT	23	ACACATACC
5	18305000																							TRBD1*01	(functional)	forward	TGTTTTTGT	ATGATGATGTTT	12	CACCGTG	28602	28613	12	GGGACAGGGGGG	CACGGTG	ATACATCCCCATAGAGgcgccgt	23	acaaaaacc
5	18305000																																						TRBJ1*01	(functional)	forward	AGTTTTATG	GCTTTTTGGTAC	12	AAGACAG	28974	29033	60	ACCAGTGTGACACTGGAAACGAGGCCTACTTTGGAAAAGGGACTAAACTCACGGTCCTGG
5	18305000																																						TRBJ2*01	(functional)	forward	GGTTTTGGG	AAGAATCGATAA	12	CACTGTG	29164	29215	52	ACCAACTCTGAACCAGCCTTCTTTGGCAAAGGAACCAAGCTGACCGTCTTAG
5	18305000																																						TRBJ3*01	non-functional	forward	AGATTATAC	CAGCCATTTCTG	12	CACTGTG	29370	29420	51	ATGGTTCAAGTTAAGCATATTTCGGAAAAGGAACCAAGCTGACCGTTTTGG
5	18305000																																						TRBJ4*01	(functional)	forward	CTTATTGCC	ATTAAGATGGTG	12	CACTGTG	29565	29612	48	CCAATTATGAGGCCTATTTCGGCCAGGGAACAAAACTCACTGTTCTGG
5	18305000																																						TRBJ5*01	(functional)	forward	GGTTTATTG	GTTGTTCTTGTG	12	CACTGTG	29855	29908	54	CCGGTGGTTTTAACGAGGCACACTTTGGTGGAGGAACCAGGTTAACGGTTATAG
5	18305000																																						TRBJ6*01	(functional)	forward	TATGTTACG	GTGGAAATCCTC	12	TGTGCTC	30296	30342	47	ATACACGGAAGCCTACTTTGGAGCTGGAACGAAATTAACCGTTTTAG
5	18305000																																						TRBJ7*01	(functional)	forward	AGTTTTAAC	CGCTCAATGAGCGGC	15	TGTGCTC	30673	30719	47	CCAGTCCGAGGCGTACTTCGGAAAGGGGACAAAACTCACCGTTTTAG
5	18305000																																						TRBJ8*01	(functional)	forward	CATTAAAGT	GGTTGTTTGATT	12	GATTCGC	30976	31045	70	ATGGCCTGGTTGTTCTGTAACTGAACTCCGAGCCTGCTGTCTGGTAGAGGCACACGACTCACGGTACTAG
5	18305000
5	18305000
5	18305000
5	18305000
5	18305000	TRB2V1-4*01	2	TRBV1	(functional)	forward	41156	41456	301	41457	41505	49	41506	41705	200	41706	42013	308	CACAATG	CAGCGTATTAGGGGTTCACCGT	22	ACAATAACT
5	18305000	TRB2V1-5*01	2	TRBV1	(functional)	forward	42990	43291	302	43292	43343	52	43344	43451	108	43452	43759	308	CACAATG	CAGCAAATTAGGGATTCACCGT	22	ACAATAACT
5	18305000	TRB2V1-6*01	2	TRBV1	(functional)	forward	46978	47278	301	47279	47330	52	47331	47542	212	47543	47844	302	CACAATG	CAGCGTATTAGGGGTTCACCGT	22	ACAATAACT
5	18305000	TRB2V3-2*01	2	TRBV3	(functional)	forward	48572	48872	301	48873	48924	52	48925	49249	325	49250	49554	305	CACAGTG	ATGAAGAACCAACGTACGCTGCT	22	ACAAAAACC
5	18305000	TRB2V4-2*01	2	TRBV4	(functional)	forward	53040	53340	301	53341	53389	49	53390	53685	296	53686	53990	305	CACAATG	AGTCCGTTAAATAAATGGATGC	22	AGGCTACTA
5	18305000	TRB2V5-3*01	2	TRBV5	(functional)	forward	54030	54154	125	54155	54203	49	54204	54343	140	54344	54634	291	CACAATG	ATGTGGTTTTGAACCGTTTGCGC	23	ACTAAAACG
5	18305000	TRB2V5-4*01	2	TRBV5	(functional)	forward	55518	55642	125	55643	55691	49	55692	55831	140	55832	56122	291	CACAGTG	ATGTGGTTTGATGCGAGTCGCTC	23	ACTCAAAAC	Due to deletion at 5' end, the repseqio structure doesn't exactly reflect the FR1 beginning
5	18305000	TRB2V5-5*01	2	TRBV5	(functional)	forward	57005	57130	126	57131	57179	49	57180	57290	111	57291	57590	300	CACAGTG	ATGTGGTTTGATGCGAGTCGCTC	23	ACTCAAAAC
5	18305000	TRB2V6-2*01	2	TRBV6	(functional)	forward	57840	58140	301	58141	58189	49	58190	58372	183	58373	58621	249	CACAGTG	ATGTGGTTTTGAACCGGGTGCGC	23	ACTAAAACG
5	18305000	TRB2V7-2*01	2	TRBV7	(functional)	forward	59387	59687	301	59688	59730	43	59731	59911	181	59912	60192	281	CACCGCG	ACACGCCTGGGTGCAGCAGGCGT	23	ACACATACC
5	18305000																							TRBD2*01	(functional)	forward	TGTTTTTGT	ATGATGATGTTT	12	CACCGTG	62847	62858	12	GGGACAGGGGGC	CACGGTG	ATACATCCCCATAGATgcgccgt	23	acaaaaacc
5	18305000																																						TRBJ9*01	(functional)	forward	GGTTTTGGG	AAGAATCGATAA	12	CACTGTG	63409	63460	52	ACCAACACTGAACCAGCCTTCTTTGGCAAAGGAACCAAGCTGACCGTCTTAG
5	18305000																																						TRBJ10*01	(functional)	forward	AGATTATAC	CTGCCATTTCTG	12	CACTGTG	63614	63664	51	ATGATTCAAGTGAAGCATATTTCGGAAAAGGAACCAAGCTGACCGTTTTGG
5	18305000																																						TRBJ11*01	(functional)	forward	CTTATTGCC	ATTAAGCTGGTG	12	CACTGTG	63799	63846	48	CCAATTATGAGGCCTATTTCGGCCAGGGAACAAAACTCACTGTTCTGG
5	18305000																																						TRBJ12*01	(functional)	forward	GGTTTATTG	GTTGTTCTTGTG	12	CACTGTG	64089	64142	54	CCAGTGGATTTAACGAGGCACACTTTGGTGGAGGAACCAGGTTAACGGTCATAG
5	18305000																																						TRBJ13*01	(functional)	forward	TATGTTACG	GTGGAAATCCTC	12	TGTGCTC	64535	64581	47	ATACACGGAAGCCTACTTTGGAGCTGGAACGAAATTAACCGTTTTAG
5	18305000																																						TRBJ14*01	(functional)	forward	AGTTTTAAC	CGCTCAGTGAGCGGC	15	TGTGCTC	64915	64961	47	CCAGTCCGAGGCATACTTCGGAAAGGGGACAAAACTCACCGTTTTAG
5	18305000																																						TRBJ15*01	(functional)	forward	CATTAAAGT	GGTAGTTTGATT	12	GATTCGC	65213	65282	70	ATGGCCTGGTTGTTCTGTAACTGAACTCCGAGCCTGCTGTCTGGTAGAGGCACACGACTCACTTTACTAG
5	18305000
5	18305000
5	18305000
5	18305000
5	18305000	TRB3V1-7*01	3	TRBV1	(functional)	forward	73936	74236	301	74237	74285	49	74286	74485	200	74486	74793	308	CACAATG	CAGCGTATTAGGGGTTCACCGT	22	ACAATAACT
5	18305000	TRB3V1-8*01	3	TRBV1	(functional)	forward	75771	76071	301	76072	76123	52	76124	76231	108	76232	76539	308	CACAATG	CAGCAAATTAGGGATTCACCGT	21	ACAATAACT
5	18305000	TRB3V1-9*01	3	TRBV1	(functional)	forward	79745	80044	300	80045	80096	52	80097	80308	212	80309	80610	302	CACAATG	CAGCGTATTAGGGGTTCACCGT	22	ACAATAACT
5	18305000	TRB3V3-3*01	3	TRBV3	(functional)	forward	81338	81638	301	81639	81690	52	81691	82015	325	82016	82320	305	CACTGTG	ATGAAGAACCAACGTACGCTGCT	22	ACAAAAACC
5	18305000	TRB3V1-10*01	3	TRBV1	(functional)	forward	83219	83519	301	83520	83571	52	83572	83740	169	83741	84042	302	CACAATG	CAGCGTATTAGGGGTTCACCGT	22	ACAATAACT
5	18305000	TRB3V2-2*01	3	TRBV2	(functional)	forward	85462	85761	300	85762	85792	31	85793	85996	204	85997	86311	315	CACGTCA	ACACACACCCAGCGCCACTCATA	23	ACAAAAACC
5	18305000	TRB3V1-11*01	3	TRBV1	(functional)	forward	86591	86890	300	86891	86939	49	86940	87106	167	87107	87411	305	CACAATG	CAGCGTATTAGGGGTTCACCGT	22	ACAATAACT
5	18305000	TRB3V3-4*01	3	TRBV3	(functional)	forward	91701	92000	300	92001	92052	52	92053	92350	298	92351	92655	305	CACAGTG	ATGAAGAACCAACGTACGCTGCT	23	ACAAAAACC
5	18305000	TRB3V8-1*01	3	TRBV8	(functional)	forward	93320	93619	300	93620	93661	42	93621	93779	159	93780	94094	315	CACGGTG	CGTCTTCTTGGAAGAGCGCCTGTC	24	ACAAAAACG
5	18305000	TRB3V9-1*01	3	TRBV9	(functional)	forward	94552	94851	300	94852	94882	31	94883	95171	289	95172	95482	311	CACGATG	GTGCAAAGTGTCCGCTTCCTTGT	23	ACAAAAACA
5	18305000	TRB3V4-3*01	3	TRBV4	(functional)	forward	96075	96374	300	96375	96429	55	96430	96720	291	96721	97025	305	CACAGTG	ATGTGGTTTTGAACCGTGTGCGC	23	ACTAAAACG
5	18305000	TRB3V5-6*01	3	TRBV5	(functional)	forward	97065	97186	122	97187	97235	49	97236	97341	106	97342	97641	300	CACAGTG	ATGTGGTTTGATGTGCGTGCTC	22	ACTCGAAAC
5	18305000	TRB3V6-3*01	3	TRBV6	(functional)	forward	97882	98181	300	98182	98216	35	98217	98360	144	98361	98650	290	CACGGTG	ATGTGGTTTGATACAGCTCCCT	22	TGCCAAAAC
5	18305000	TRB3V7-3*01	3	TRBV7	(functional)	forward	101074	101373	300	101374	101416	43	101417	101609	193	101610	101890	281	CACCGCG	ACACGCCTGGGTGCAGCAGGCGT	23	ACACATACC
5	18305000
5	18305000																							TRBD3*01	(functional)	forward	TGTTTTTGT	ATGATGATGTTT	12	CACCGTG	112636	112647	12	GGGACAGGGGGC	CACGGTG	ATACATCCCCATAGAGgcgccgt	23	acaaaaacc
5	18305000																																						TRBJ16*01	(functional)	forward	CTTTTTGGT	ACAAGAGCAGAC	12	CAGTGTG	113018	113068	51	ACACTGGAAACGAGGCCTACTTTGGAAAAGGGACGAAACTCACGGTCCTGG
5	18305000																																						TRBJ17*01	(functional)	forward	GGTTTTGGG	AAGAATCGATAA	12	CACTGTG	113199	113250	52	ACCAACACTGAACCAGCCTTCTTTGGCAAAGGAACCAAGCTGACCGTCTTAG
5	18305000																																						TRBJ18*01	(functional)	forward	AGATTATAC	CTGCCATTTCTG	12	CACTGTG	113399	113449	51	ATGATTCAAGTGAAGCATATTTCGGAAAAGGAACCAAGCTGACCGTTTTGG
5	18305000																																						TRBJ19*01	(functional)	forward	CTTATTGCC	ATTAAGCTGTTG	12	CACTGTG	113589	113636	48	CCAATTATGAGGCCTATTTCGGCAAGGGAACAAAACTCACTGTTCTGG
5	18305000																																						TRBJ20*01	(functional)	forward	GGTTTATTG	GTTGTTCTTGTG	12	CACTGTG	113879	113932	54	CCGGTGGTTTTAACGAGGCACACTTTGGTGGAGGAACCAGGTTAACGGTCATAG
5	18305000																																						TRBJ21*01	(functional)	forward	TATGTTACG	GTGGAAATCCTC	12	TGTGCTC	114330	114376	47	AAACTCGGAAGCCTACTTTGGAGCTGGAACGAAATTAACCGTTTTAG
5	18305000																																						TRBJ22*01	(functional)	forward	AGTTTTAAC	CGCTCAGTGAGCGGC	15	TGTGCTC	114710	114756	47	CCAGTCCGAGGCATACTTCGGAAAGGGGACAAAACTCACCGTTTTAG
5	18305000																																						TRBJ23*01	(functional)	forward	CACAACCAT	TAAAGTTTGATT	12	GATTCGC	115015	115084	70	ATGGCCTGGTTGTTCTGTAACTGAACTCCGAGCCTGCTGTCTGGTAGAGGCACACGACTCACGGTACTAG
5	18305000
5	18305000
5	18305000
5	18305000
[truncated: 9 more columns]

## Sheet: TRBV_amino acid
TRBV genes	Leader																							FR1
TRBV1-1-1*01	M	L	T	I	T	F	L	A	L	I	I	T	F	T	V	V	S	G	A	S	L	S	D	Q	V	H	Q	T	P	P	E	M	V	V	A	I	K	S	G	A	T	V	T	L	N	C	S	H	-
TRBV1-2-1*01	-	-	-	M	R	L	L	C	I	F	Y	-	-	-	-	L	T	G	L	S	Q	G	F	E	V	H	Q	T	P	S	E	L	I	R	-	-	K	P	G	D	S	A	E	L	F	C	M	H	-
TRBV1-1-2*01	M	M	T	I	T	F	L	A	L	I	I	T	F	T	V	V	S	G	A	S	N	S	D	K	V	D	Q	T	P	P	E	M	V	E	A	I	-	E	S	K	M	V	K	L	S	C	S	H	-
TRBV1-1-3*01	M	S	A	I	T	L	L	A	L	I	F	T	L	T	V	V	S	G	A	S	L	S	D	Q	V	R	Q	T	P	P	E	M	V	V	A	I	T	S	G	A	T	V	T	L	N	C	S	H	-
TRBV1-3-1*01	M	S	A	N	T	F	L	V	L	I	F	M	L	T	V	V	S	A	A	S	P	Q	H	Q	V	D	Q	T	P	S	D	-	V	L	E	E	Q	N	S	S	R	V	N	L	S	C	E	H	-
TRBV1-4-1*01	-	M	I	V	S	H	I	L	H	E	I	G	I	I	F	I	L	C	L	F	E	V	K	G	I	E	F	Q	E	S	G	P	K	I	V	P	D	E	K	A	E	V	V	I	T	C	S	H	-
TRBV1-5-1*01	-	-	-	M	S	F	A	I	V	G	I	L	L	T	L	L	R	-	-	-	L	L	D	C	V	I	F	Q	Q	S	D	P	I	I	-	L	Q	E	N	T	Q	A	E	I	K	C	Q	H	-
TRBV1-5-2*01	-	-	-	M	S	F	A	V	V	G	I	L	L	T	L	F	R	-	-	-	L	L	D	C	V	I	F	Q	P	S	H	P	I	I	-	L	Q	E	N	T	Q	A	E	I	K	C	Q	H	-
TRBV1-6-1*01	-	M	C	Q	F	I	C	S	L	G	I	I	F	V	C	F	T	-	-	H	E	V	Q	S	V	I	I	K	Q	S	S	A	K	I	V	R	K	G	A	K	G	I	Q	I	D	C	S	H	-
TRBV1-7-1*01	-	-	-	-	M	L	V	T	A	L	H	L	F	S	L	F	F	L	G	L	A	A	V	P	V	P	V	Q	P	G	D	L	T	L	-	-	Q	P	G	A	A	I	T	L	T	C	S	L	A
TRBV2-1-4*01	M	S	A	I	K	F	L	A	L	I	F	T	-	T	V	V	S	G	A	T	P	S	N	Q	V	H	Q	T	P	P	D	M	V	V	A	I	K	S	G	A	T	V	T	L	N	C	S	H	-
TRBV2-1-5*01	M	S	V	I	T	L	L	A	L	I	F	T	F	T	V	V	S	G	A	S	L	S	D	Q	V	H	Q	S	P	P	E	M	V	V	A	I	K	S	G	A	K	V	T	L	N	C	S	H	-
TRBV2-1-6*01	M	L	T	I	T	F	L	A	L	L	I	T	L	N	D	V	S	G	A	S	L	S	D	Q	V	H	Q	T	P	P	E	I	V	V	A	I	E	S	G	P	T	V	T	L	E	C	S	H	-
TRBV2-3-2*01	-	-	M	R	T	L	L	F	N	I	I	T	M	N	I	I	W	I	K	A	S	Q	Q	H	Q	V	D	Q	T	P	A	A	V	L	E	E	Q	N	S	R	G	V	N	L	S	C	E	H	-
TRBV2-4-2*01	-	-	-	M	I	V	S	H	I	L	H	E	I	V	I	I	F	I	L	F	E	V	K	G	I	E	F	Q	E	S	G	P	K	M	V	P	D	E	K	A	E	V	V	I	T	C	S	H	-
TRBV2-5-3*01	-	-	-	M	S	F	A	V	V	G	V	F	L	T	L	L	R	-	-	-	L	L	D	C	V	I	F	Q	P	S	H	P	I	I	-	L	Q	E	N	T	Q	A	E	I	K	C	Q	H	-
TRBV2-5-4*01	-	-	-	M	S	F	A	V	V	G	V	L	L	T	L	L	R	-	-	-	L	L	D	C	V	I	F	Q	P	S	H	P	I	I	-	L	Q	E	N	T	Q	A	E	I	K	C	E	H	-
TRBV2-5-5*01	-	-	-	M	S	F	A	V	V	G	I	L	L	T	L	F	R	L	L	G	V	L	D	C	V	T	F	Q	P	S	H	P	I	I	-	L	Q	E	N	T	R	A	E	I	K	C	Q	H	-
TRBV2-6-2*01	-	M	C	Q	F	I	C	S	L	G	I	I	F	V	C	F	T	-	-	-	-	-	-	-	-	-	-	-	-	-	-	-	-	-	-	-	-	R	A	K	G	I	Q	I	D	C	S	H	-
TRBV2-7-2*01	-	-	-	-	M	L	V	T	A	L	H	L	F	S	L	F	F	L	G	L	A	A	V	P	V	P	V	Q	P	G	D	L	T	L	-	-	Q	P	G	A	A	I	T	L	T	C	S	L	A
TRBV3-1-7*01	M	S	A	I	T	F	L	A	L	I	F	T	-	T	V	V	S	G	A	T	P	S	N	Q	V	H	Q	T	P	P	D	M	V	V	A	I	K	S	G	A	T	V	T	L	N	C	S	H	-
TRBV3-1-8*01	M	S	V	I	T	L	L	A	L	I	F	T	F	T	V	V	S	G	A	S	L	S	D	Q	V	H	Q	S	P	P	E	M	V	V	A	I	K	S	G	A	K	V	T	L	N	C	S	H	-
TRBV3-1-9*01	M	L	T	I	T	F	L	A	L	L	I	T	L	N	D	V	S	G	A	S	L	S	D	Q	V	H	Q	T	P	P	E	I	V	V	A	I	E	S	G	P	T	V	T	L	E	C	S	H	-
TRBV3-3-3*01	-	-	M	R	T	L	L	F	N	I	I	T	M	N	I	I	W	I	K	A	S	Q	Q	H	Q	V	D	Q	T	P	A	A	V	L	E	E	Q	N	S	R	G	V	N	L	S	C	E	H	-
TRBV3-1-10*01	M	L	T	I	T	F	L	A	L	T	I	S	F	T	V	V	S	G	A	S	N	S	D	K	V	H	Q	T	P	P	E	M	V	V	A	I	E	S	R	A	M	A	P	L	K	C	S	H	-
TRBV3-2-2*01	-	-	-	M	R	L	L	C	I	L	Y	-	-	-	-	F	T	G	V	S	L	G	I	E	V	H	Q	T	P	S	E	L	I	R	-	-	K	P	G	D	S	A	E	L	V	C	R	H	-
TRBV3-1-11*01	-	M	T	I	T	F	L	A	L	I	I	T	F	T	V	V	S	G	A	S	N	S	D	K	V	H	Q	T	P	P	E	M	I	V	A	I	-	A	S	K	M	P	T	L	S	C	S	H	-
TRBV3-3-4*01	-	-	M	R	T	L	L	L	N	I	I	T	M	N	V	I	L	I	K	A	S	Q	Q	H	Q	V	D	Q	T	P	A	A	V	L	E	E	Q	N	S	S	R	V	N	L	S	C	K	H	-
TRBV3-8-1*01	-	M	S	A	A	F	I	R	F	I	L	L	L	L	L	F	V	L	S	S	L	-	-	D	I	N	Q	S	P	R	H	L	L	T	A	R	D	L	G	-	N	V	T	L	H	C	R	H	-
TRBV3-9-1*01	-	-	-	M	R	P	C	S	P	F	S	I	Y	S	S	L	F	H	P	G	F	P	T	D	L	F	Q	R	R	S	T	V	G	S	-	-	-	P	G	E	T	V	T	L	T	C	S	H	-
TRBV3-4-3*01	-	M	I	V	S	H	V	M	H	E	I	G	I	I	F	I	L	C	L	F	E	V	K	G	I	E	F	Q	E	S	G	P	K	I	V	P	D	E	K	A	E	V	V	I	N	C	S	H	-
TRBV3-5-6*01	-	-	-	M	S	F	T	V	V	G	V	L	L	T	L	L	R	L	L	G	V	L	D	C	V	T	F	V	P	S	H	P	I	I	-	L	P	E	N	T	Q	A	E	I	K	C	Q	H	-
TRBV3-6-3*01	M	Q	P	W	D	S	C	F	L	F	Y	T	-	-	-	-	-	-	-	-	-	-	-	-	V	I	F	Q	Q	S	S	A	K	I	V	R	K	G	A	K	G	I	Q	I	D	C	S	H	-
TRBV3-7-3*01	-	-	-	-	M	L	V	T	A	L	H	L	F	S	L	F	F	L	G	L	A	A	V	P	V	P	V	Q	P	G	D	L	T	L	-	-	Q	P	G	A	A	I	T	L	T	C	S	L	A
[truncated: 81 more columns]
