# Supplementary material for: Characterization of T-cell receptor loci and expressed repertoire reveals a capacity for robust T-cell response in Atlantic cod (Gadus morhua)
Source: Sci Rep. 2026 Mar 22;16:14483. doi: 10.1038/s41598-026-45018-x (PMC13149839; doi:10.1038/s41598-026-45018-x)
Supplement: Supplementary file 2 — Supplementary Material 2 [file 41598_2026_45018_MOESM2_ESM.xlsx]

## Sheet: Overview of Oligos
Name	Primer sequence	Gene	Used in	Purpose
oligodT	CTGAATTCTTTTTTTTTTTTTTTT	All mRNA	cDNA	cDNA synthesis
TSO	Biotin-d(AAGCAGTGGTATCAACGCAGAGTAC)-r(GGG)	n.a.	cDNA	cDNA synthesis, template switch oligo containing forward primer site for subsequent PCR reactions
STRTfwd_short	Biotin-CTAATACGACTCACTATAGGGC	universal	1st PCR	Universal forward PCR primer
STRTfwd_long	Biotin-CTAATACGACTCACTATAGGGCAAGCAGTGGTATCAACGCAGAG	universal	1st PCR	Universal forward PCR primer
TRAC_O	GGCCACCTGGCTGTAGAACGCCTC	TRAC	1st PCR	Outermost 5'RACE PCR reverse primer for TRA
TRBC_O	GGTGGTCACTGGCCACGCCCTT	TRBC	1st PCR	Outermost 5'RACE PCR reverse primer for TRB
TRGC_O	CCCTGATCAATAACCAGGATGCTGGCAGCGTATGTC	TRGC	1st PCR	Outermost 5'RACE PCR reverse primer for TRG
TRDC_O	GTTGTTGGGTTGGCATTTGTCGGAACTGCCTCA	TRDC	1st PCR	Outermost 5'RACE PCR reverse primer for TRD
TRAC_M	AAGAGAAATCCGTCGCCAGGCAGGC	TRAC	2nd PCR	Middle 5'RACE PCR reverse primer for TRA
TRBC_M	TCAGAGGGCGGCAGGACCACCA	TRBC	2nd PCR	Middle 5'RACE PCR reverse primer for TRB
TRGC_M	CGGACCTCCTCAGGGACCATGTCTCTG	TRGC	2nd PCR	Middle 5'RACE PCR reverse primer for TRG
TRDC_M	CGGGTAGAATCCGGTTGCCAGGCAGA	TRDC	2nd PCR	Middle 5'RACE PCR reverse primer for TRD
TRAC_I	ACACTCTTTCCCTACACGACGCTCTTCCGATCTNNNNNNxxxxxxGCAGGCTTTGGTTCCATTACTTCCTAGTYGGTAG	TRAC	3rd PCR	Innermost 5'RACE PCR reverse primer for TRA, containing sample barcode and partial R1 Illumina sequencing adaptor
TRBC_I	ACACTCTTTCCCTACACGACGCTCTTCCGATCTNNNNNNxxxxxxCACCGTGGGCGGGGAGACGTTACAC	TRBC	3rd PCR	Innermost 5'RACE PCR reverse primer for TRB, containing sample barcode and partial R1 Illumina sequencing adaptor
TRGC_I	ACACTCTTTCCCTACACGACGCTCTTCCGATCTNNNNNNxxxxxxTAGACGCTCACTTTGGGCCGCACCACTGAC	TRGC	3rd PCR	Innermost 5'RACE PCR reverse primer for TRG, containing sample barcode and partial R1 Illumina sequencing adaptor
TRDC_I	ACACTCTTTCCCTACACGACGCTCTTCCGATCTNNNNNNxxxxxxGGTGGGGGCGACATGAGGAGT	TRDC	3rd PCR	Innermost 5'RACE PCR reverse primer for TRD, containing sample barcode and partial R1 Illumina sequencing adaptor
R2_STRT_bulk	GGCATTCCTGCTGAACCGCTCTTCCGATCTNNNNNNxxxxxxAAGCAGTGGTATCAACGCAGAGT	n.a.	3rd PCR	Forward primer containing sample barcode and partial R2 Illumina sequencing adaptor
R1_library	AATGATACGGCGACCACCGAGATCTACACTCTTTCCCTACACGACGCTCTTCCGATCT	n.a.	Library PCR	Reverse primer containing the remaining R1 Illumina sequencing adaptor
R2_library	AAGCAGAAGACGGCATACGAGATCGGTCTCGGCATTCCTGCTGAACCGCTCTTCCGATCT	n.a.	Library PCR	Forward primer containing the remaining R2 Illumina sequencing adaptor
N: random nucleotides, xxxxxx: 6-nt molecular barcode
