# Supplementary material for: Characterization of T-cell receptor loci and expressed repertoire reveals a capacity for robust T-cell response in Atlantic cod (Gadus morhua)
Source: Sci Rep. 2026 Mar 22;16:14483. doi: 10.1038/s41598-026-45018-x (PMC13149839; doi:10.1038/s41598-026-45018-x)
Supplement: Supplementary file 3 — Supplementary Material 3 [file 41598_2026_45018_MOESM3_ESM.xlsx]

## Sheet: Sequencing statistics
	TRA	Number of reads	mapped reads	unique sequences	unique functional sequences	% of functional sequences	Number of filtered unique chains (≥ 5 reads)		TRB	Number of reads	mapped reads	unique sequences	unique functional sequences	% of functional sequences	Number of filtered unique chains (≥ 5 reads)
	0001	4647846	439529	8047	6672	0.829129	4975		0001	10968888	284345	2000	1498	0.749	895
	0002	2438934	1372151	1043	903	0.865772	322		0002	2395738	1115246	9582	8104	0.845752	7243
	0003	2488644	1443673	5544	4527	0.816558	3869		0003	10034657	340648	1682	1315	0.781807	703
	9019	3745144	528454	7965	6617	0.83076	5164		0016	2489076	1045431	1654	1401	0.847037	543
	9020a	10792472	1122591	3954	3272	0.827516	1894		9019	11482939	421633	3342	2634	0.788151	1185
	9020b	3289518	127450	6106	4892	0.801179	2701		9020a	5568929	3062154	1682	1425	0.847206	852
	9021	4221447	430915	15787	12670	0.802559	8112		9020b	1973737	1110404	1499	1298	0.865911	587
	MEDIAN						4422		9021	12365629	377053	17988	15717	0.873749	23
									MEDIAN						852
	TRG	Number of reads	mapped reads	unique sequences	unique functional sequences	% of functional sequences	Number of filtered unique chains (≥ 5 reads)		TRD	Number of reads	mapped reads	unique sequences	unique functional sequences	% of functional sequences	Number of filtered unique chains (≥ 5 reads)
	0001	1148556	887696	1118	797	0.71288	469		0001	1291139	700072	36805	6397	0.173808	670
	0002	14525500	1129516	399	316	0.79198	217		0002	5038187	4712637	21650	1427	0.0659122	605
	0003	18899040	4149368	457	336	0.73523	236		0003	7192811	6500544	25926	2013	0.0776441	713
	0016	8640016	4391203	397	315	0.793451	196		0016	3357653	3235908	23828	2113	0.0886772	670
	9019	1172382	733726	522	362	0.693487	195		9019	1325840	873341	34842	4759	0.136588	642
	9020a	2881177	715060	229	178	0.777293	131		9020a	3764392	3648734	14573	1163	0.0798051	197
	9020b	2384339	419783	212	167	0.787736	113		9020b	3226782	3125183	21570	2002	0.0928141	317
	9021	922520	567812	394	272	0.690355	23		9021	781704	247458	37542	7079	0.188562	23
	MEDIAN						196		MEDIAN						642
	shaded cell: the technical replicate with larger number of sequences that were used in downstream analysis
