# Supplementary material for: Characterization of T-cell receptor loci and expressed repertoire reveals a capacity for robust T-cell response in Atlantic cod (Gadus morhua)
Source: Sci Rep. 2026 Mar 22;16:14483. doi: 10.1038/s41598-026-45018-x (PMC13149839; doi:10.1038/s41598-026-45018-x)
Supplement: Supplementary file 4 — Supplementary Material 4 [file 41598_2026_45018_MOESM4_ESM.xlsx]

## Sheet: D50
	TRA	D50	Total nubmer of functional sequences	Fraction of sequences at D50		TRB	D50	Total nubmer of functional sequences	Fraction of sequences at D50
	0001	146	6672	0.0218825		0001	13	1498	0.00867824
	0002	87	903	0.0963455		0002	1583	8104	0.195336
	0003	229	4527	0.0505854		0003	14	1315	0.0106464
	9019	234	6617	0.0353635		0016	14	1401	0.00999286
	9020a	117	3272	0.0357579		9019	20	2634	0.00759301
	9020b	152	4892	0.0310711		9020a	60	1425	0.0421053
	9021	237	12670	0.0187056		9020b	24	1298	0.01849
						9021	118	15717	0.00750779
	Avg	171.714		0.0413874		Avg	230.75		0.0375436
	Median	152		0.0353635		Median	22		0.0103196
	TRG	D50	Total nubmer of functional sequences	Fraction of sequences at D50		TRD	D50	Total nubmer of functional sequences	Fraction of sequences at D50
	0001	30	797	0.0376412		0001	202	6397	0.0315773
	0002	22	316	0.0696203		0002	149	1427	0.104415
	0003	9	336	0.0267857		0003	204	2013	0.101341
	0016	9	315	0.0285714		0016	205	2113	0.0970185
	9019	5	362	0.0138122		9019	85	4759	0.0178609
	9020a	2	178	0.011236		9020a	33	1163	0.0283749
	9020b	2	167	0.011976		9020b	70	2002	0.034965
	9021	6	272	0.0220588		9021	105	7079	0.0148326
	Avg	10.625		0.0285204		Avg	131.625		0.0537982
	Median	7.5		0.0244223		Median	127		0.0332712

## Sheet: Shannon diversity
	TRA	shannon diversity		TRB	shannon diversity
	0001	10.3511		0001	7.04929
	0002	7.91483		0002	12.4386
	0003	10.556		0003	6.98804
	9019	10.8025		0016	5.5045
	9020a	9.4316		9019	7.45465
	9020b	9.93882		9020a	7.76641
	9021	10.9413		9020b	6.27584
				9021	10.1305
	TRG	Shannon diversity		TRD	Shannon diversity
	0001	6.75344		0001	9.11777
	0002	6.29814		0002	8.7275
	0003	5.29113		0003	9.10977
	0016	4.57006		0016	9.01866
	9019	4.61034		9019	8.17226
	9020a	3.16142		9020a	6.52435
	9020b	2.15433		9020b	7.60319
	9021	4.09369		9021	8.48765
